# Supplementary material for: A neuroprotective astrocyte state is induced by neuronal signal EphB1 but fails in ALS models
Source: Nat Commun. 2017 Oct 27;8:1164. doi: 10.1038/s41467-017-01283-z (PMC5660125; doi:10.1038/s41467-017-01283-z)
Supplement: Supplementary file 3 — Supplementary Data 1 [file 41467_2017_1283_MOESM3_ESM.xlsx]

## Sheet: Increased Proteins > 1.5 fold
TMT-Mass Spectrometry Proteomics - Increased protein levels in SOD1D90A versus control hiPSC-astrocytes (>1.5 fold)
ACCESSION	PROTEIN ID	DESCRIPTION	FOLD CHANGE (SOD1 vs control)	SEM	P-VALUE
Q9Y6H1	CHCHD2	Coiled-coil-helix-coiled-coil-helix domain-containing protein 2	37.8608	6.03305	0.00363817
P30838	ALDH3A1	Aldehyde dehydrogenase, dimeric NADP-preferring	13.8172	7.94225	0.182541
P03989	HLA-B	HLA class I histocompatibility antigen, B-27 alpha chain	12.9942	3.71571	0.0324295
Q6P179	ERAP2	Endoplasmic reticulum aminopeptidase 2	8.45388	1.86196	0.0162744
A0A0G2JPQ2	NLRP2	NACHT, LRR and PYD domains-containing protein 2	7.06471	0.567657	0.000471184
O14576	DYNC1I1	Cytoplasmic dynein 1 intermediate chain 1	5.81078	4.06279	0.30641
P26599	PTBP1	Polypyrimidine tract-binding protein 1	5.74773	4.10749	0.312097
J3QSU6	TNC	Tenascin	4.83274	4.50317	0.443192
P00492	HPRT1	Hypoxanthine-guanine phosphoribosyltransferase	4.30748	1.05256	0.0347998
O15344	MID1	E3 ubiquitin-protein ligase Midline-1	4.0929	0.396976	0.00275866
Q4L180	FILIP1L	Filamin A-interacting protein 1-like	4.00368	1.64343	0.146282
O43692	PI15	Peptidase inhibitor 15	3.90072	2.99282	0.388512
P24821	TNC	Tenascin	3.85421	3.55101	0.469019
Q9H3G5	CPVL	Probable serine carboxypeptidase CPVL	3.82975	2.22859	0.273266
P05106	ITGB3	Integrin beta-3	3.65741	1.55087	0.169599
Q5VWP3	MLIP	Muscular LMNA-interacting protein	3.37893	1.32115	0.146172
P43304	GPD2	Glycerol-3-phosphate dehydrogenase, mitochondrial	3.37734	1.27613	0.136002
Q9NZU5	LMCD1	LIM and cysteine-rich domains protein 1	3.36514	0.896574	0.0639523
Q96PQ0	SORCS2	VPS10 domain-containing receptor SorCS2	3.35239	2.49294	0.398961
P21291	CSRP1	Cysteine and glycine-rich protein 1	3.32253	1.25105	0.162101
P00338	LDHA	L-lactate dehydrogenase A chain	3.28123	1.91538	0.309113
Q9Y646	CPQ	Carboxypeptidase Q	3.28001	1.80573	0.276912
P50281	MMP14	Matrix metalloproteinase-14	3.27132	1.27445	0.150486
P18827	SDC1	Syndecan-1	3.24966	2.62379	0.44228
Q9H098	FAM107B	Protein FAM107B	3.20223	0.96405	0.0863688
P15259	PGAM2	Phosphoglycerate mutase 2	3.09938	1.7678	0.320471
Q8NB49	ATP11C	Phospholipid-transporting ATPase IG	3.06936	0.615334	0.0282305
Q08623	PUDP	Pseudouridine-5'-phosphatase	3.05941	0.925721	0.0905204
Q15120	PDK3	Pyruvate dehydrogenase (acetyl-transferring)] kinase isozyme 3, mitochondrial	3.04098	0.719376	0.0496967
P17936	IGFBP3	Insulin-like growth factor-binding protein 3	3.02892	1.76424	0.344254
Q9NR99	MXRA5	Matrix-remodeling-associated protein 5	2.80654	2.44849	0.509108
Q9Y5G1	PCDHGB3	Protocadherin gamma-B3	2.78551	0.24548	0.00235397
O75832	PSMD10	26S proteasome non-ATPase regulatory subunit 10	2.77515	0.783672	0.0867786
P15848	ARSB	Arylsulfatase B	2.74308	0.975294	0.150368
Q9UHD9	UBQLN2	Ubiquilin-2	2.70575	0.407938	0.0144844
P50452	SERPINB8	Serpin B8	2.70395	0.168205	0.00109038
Q9NZV1	CRIM1	Cysteine-rich motor neuron 1 protein	2.69226	1.73013	0.384254
Q96JY6	PDLIM2	PDZ and LIM domain protein 2	2.66407	0.472528	0.0254629
E9PNP3	AAMDC	Mth938 domain-containing protein	2.64491	0.569904	0.0470775
P60891	PRPS1	Ribose-phosphate pyrophosphokinase 1	2.63046	0.550074	0.0438214
Q13637	RAB32	Ras-related protein Rab-32	2.62482	0.362405	0.0197836
O43301	HSPA12A	Heat shock 70 kDa protein 12A	2.62142	0.670508	0.0740606
O00625	PIR	Pirin	2.61753	0.550495	0.0439746
O95831	AIFM1	Apoptosis-inducing factor 1, mitochondrial	2.58618	0.211109	0.00169567
Q9UKX5	ITGA11	Integrin alpha-11	2.58388	1.9	0.475552
Q92823	NRCAM	Neuronal cell adhesion molecule	2.57983	1.05699	0.218373
Q9UI15	TAGLN3	Transgelin-3	2.5352	1.24602	0.288265
Q01968	OCRL	Inositol polyphosphate 5-phosphatase OCRL-1	2.51744	0.252223	0.00473512
P40261	NNMT	Nicotinamide N-methyltransferase	2.49064	0.965869	0.212303
O43293	DAPK3	Death-associated protein kinase 3	2.48652	0.806049	0.140936
Q9Y5V3	MAGED1	Melanoma-associated antigen D1	2.48536	0.096563	0.000615686
Q9P260	KIAA1468	LisH domain and HEAT repeat-containing protein KIAA1468	2.47968	0.0632287	6.73546e-05
Q0VF96	CGNL1	Cingulin-like protein 1	2.45714	0.201901	0.00468184
P07996	THBS1	Thrombospondin-1	2.43993	1.37987	0.365586
Q9Y5J5	PHLDA3	Pleckstrin homology-like domain family A member 3	2.40299	0.425327	0.0392187
P98172	EFNB1	Ephrin-B1	2.39248	0.311956	0.0151554
Q9Y5F9	PCDHGB6	Protocadherin gamma-B6	2.38703	0.473711	0.0809377
P13797	PLS3	Plastin-3	2.38584	1.18055	0.308604
P35580	MYH10	Myosin-10	2.38227	0.833266	0.180695
Q99584	S100A13	Protein S100-A13	2.38026	0.430399	0.0347823
Q8TB03	CXorf38	Uncharacterized protein CXorf38	2.36621	0.332185	0.0157104
Q9P291	ARMCX1	Armadillo repeat-containing X-linked protein 1	2.36032	0.810664	0.201272
P24844	MYL9	Myosin regulatory light polypeptide 9	2.35455	0.988091	0.265772
P05091	ALDH2	Aldehyde dehydrogenase, mitochondrial	2.35134	0.798035	0.170304
P52788	SMS	Spermine synthase	2.34954	0.277891	0.0108861
Q96EI5	TCEAL4	Transcription elongation factor A protein-like 4	2.3345	0.259	0.00683552
B4DUT8	CNN2	Calponin	2.33445	0.506788	0.0609008
B4DSP0	PEG10	HCG1642748, isoform CRA_b	2.31665	0.608459	0.107948
Q5JXI8	FHL1	Four and a half LIM domains protein 1 (Fragment)	2.31257	0.480388	0.0692084
P51784	USP11	Ubiquitin carboxyl-terminal hydrolase 11	2.30071	0.280968	0.0105022
P15559	NQO1	NAD(P)H dehydrogenase [quinone] 1	2.30058	0.755175	0.169342
P04035	HMGCR	3-hydroxy-3-methylglutaryl-coenzyme A reductase	2.28952	1.22607	0.352934
Q15746	MYLK	Myosin light chain kinase, smooth muscle	2.25538	0.839587	0.218808
Q5VUJ6	LRCH2	Leucine-rich repeat and calponin homology domain-containing protein 2	2.18166	0.111914	0.00911149
Q13153	PAK1	Serine/threonine-protein kinase PAK 1	2.16311	0.637426	0.154874
Q3SY69	ALDH1L2	Mitochondrial 10-formyltetrahydrofolate dehydrogenase	2.14525	1.46267	0.488173
Q9Y3L5	RAP2C	Ras-related protein Rap-2c	2.13693	0.541358	0.108064
P22314	UBA1	Ubiquitin-like modifier-activating enzyme 1	2.13481	0.289332	0.0174713
F2Z3N3	OLFML2B	Olfactomedin-like protein 2B	2.13337	0.649928	0.201686
P04792	HSPB1	Heat shock protein beta-1	2.11977	0.376526	0.0467161
Q52LW3	ARHGAP29	Rho GTPase-activating protein 29	2.10405	0.378879	0.0611802
C9K0J5	RAPH1	Ras association (RalGDS/AF-6) and pleckstrin homology domains 1, isoform CRA_b	2.10008	0.43109	0.0740635
Q9NRX4	PHPT1	14 kDa phosphohistidine phosphatase	2.09969	0.739636	0.218875
H0Y5B0	EPB41L2	Band 4.1-like protein 2 (Fragment)	2.09181	0.843067	0.274669
Q13425	SNTB2	Beta-2-syntrophin	2.09159	0.523424	0.109271
O43657	TSPAN6	Tetraspanin-6	2.0894	0.119085	0.00616446
Q13510	ASAH1	Acid ceramidase	2.08908	1.19552	0.41473
Q9UDY8	MALT1	Mucosa-associated lymphoid tissue lymphoma translocation protein 1	2.08894	0.250275	0.0289183
Q9P2Q2	FRMD4A	FERM domain-containing protein 4A	2.08804	0.317685	0.0650575
Q14393	GAS6	Growth arrest-specific protein 6	2.07755	0.627661	0.163762
Q96A49	SYAP1	Synapse-associated protein 1	2.07452	0.127646	0.00157283
O14936	CASK	Peripheral plasma membrane protein CASK	2.06903	0.403425	0.0682394
Q15417	CNN3	Calponin-3	2.06762	0.545442	0.127197
P04080	CSTB	Cystatin-B	2.06325	0.758475	0.239108
Q96JG8	MAGED4	Melanoma-associated antigen D4	2.05843	0.123031	0.0047193
Q14114	LRP8	Low-density lipoprotein receptor-related protein 8	2.05202	0.806188	0.272584
P05141	SLC25A5	ADP/ATP translocase 2	2.04823	0.116029	0.000863716
O94772	LY6H	Lymphocyte antigen 6H	2.04225	0.572336	0.147428
Q5H9L2	TCEAL5	Transcription elongation factor A protein-like 5	2.03575	0.217557	0.0175334
P09936	UCHL1	Ubiquitin carboxyl-terminal hydrolase isozyme L1	2.02417	0.286834	0.0658727
A0MZ66	SHTN1	Shootin-1	2.02364	0.569355	0.159814
Q9Y4K0	LOXL2	Lysyl oxidase homolog 2	2.02231	1.80774	0.608098
P49257	LMAN1	Protein ERGIC-53	2.02157	0.245366	0.0386386
Q9UHL4	DPP7	Dipeptidyl peptidase 2	2.01358	1.13999	0.431159
A0A087X1R1	SMTN	Smoothelin	1.99771	0.798785	0.324672
Q9NP90	RAB9B	Ras-related protein Rab-9B	1.98031	0.276879	0.0244999
Q13620	CUL4B	Cullin-4B	1.97905	0.0859847	0.000695985
P49746	THBS3	Thrombospondin-3	1.96297	0.553629	0.184692
Q86T24	ZBTB33	Transcriptional regulator Kaiso	1.9583	0.16147	0.00658167
Q9NRF8	CTPS2	CTP synthase 2	1.95366	0.276656	0.0283834
Q6UVK1	CSPG4	Chondroitin sulfate proteoglycan 4	1.94741	1.54002	0.577372
A6ZKI3	RTL8C	Protein FAM127A	1.92809	0.341357	0.0555783
Q93008	USP9X	Probable ubiquitin carboxyl-terminal hydrolase FAF-X	1.91935	0.181959	0.00905703
Q15582	TGFBI	Transforming growth factor-beta-induced protein ig-h3	1.91181	1.72772	0.632183
P31327	CPS1	Carbamoyl-phosphate synthase [ammonia], mitochondrial	1.90793	0.408874	0.103741
P15291	B4GALT1	Beta-1,4-galactosyltransferase 1	1.90754	0.72505	0.28263
Q14766	LTBP1	Latent-transforming growth factor beta-binding protein 1	1.89763	1.68784	0.623112
A6NKB5	PCNX2	Pecanex-like protein 2	1.89629	0.580921	0.209483
Q8WUJ3	CEMIP	Cell migration-inducing and hyaluronan-binding protein	1.89182	0.692799	0.383778
P04271	S100B	Protein S100-B	1.89087	0.645344	0.31974
Q96FQ6	S100A16	Protein S100-A16	1.89028	0.477154	0.150888
P35442	THBS2	Thrombospondin-2	1.88636	0.809352	0.360731
Q495W5	FUT11	Alpha-(1,3)-fucosyltransferase 11	1.88063	0.287282	0.0377847
Q96DG6	CMBL	Carboxymethylenebutenolidase homolog	1.86908	0.511724	0.202751
Q8WX93	PALLD	Palladin	1.8679	0.331515	0.0677073
Q8IWC1	MAP7D3	MAP7 domain-containing protein 3	1.8669	0.191173	0.0126742
Q9ULT8	HECTD1	E3 ubiquitin-protein ligase HECTD1	1.8664	0.174101	0.00949976
Q9NP74	PALMD	Palmdelphin	1.86501	0.276653	0.0415107
Q9UI08	EVL	Ena/VASP-like protein	1.85824	0.257889	0.0334854
P02751	FN1	Fibronectin	1.85633	1.7965	0.661318
C9JJN9	VPS8	Vacuolar protein sorting-associated protein 8 homolog	1.84523	0.0508766	0.000102384
O60488	ACSL4	Long-chain-fatty-acid--CoA ligase 4	1.83907	0.129414	0.0208519
O75351	VPS4B	Vacuolar protein sorting-associated protein 4B	1.8351	0.245932	0.0328195
Q9BRT3	MIEN1	Migration and invasion enhancer 1	1.83164	0.39573	0.105255
F6XZQ7	GSTM2	Glutathione S-transferase	1.82323	0.376448	0.0977722
Q9NT68	TENM2	Teneurin-2	1.82315	0.35202	0.221252
Q9NUQ3	TXLNG	Gamma-taxilin	1.81818	0.115742	0.00338958
P40121	CAPG	Macrophage-capping protein	1.81159	1.07967	0.501731
Q07812	BAX	Apoptosis regulator BAX	1.8089	0.300296	0.0819929
G3V4K3	VIPAS39	Spermatogenesis-defective protein 39 homolog	1.8079	0.0953705	0.0105466
P51452	DUSP3	Dual specificity protein phosphatase 3	1.80726	0.308637	0.0724013
H0YNC7	TPM1	Tropomyosin alpha-1 chain (Fragment)	1.80206	0.596909	0.33297
Q6PCE3	PGM2L1	Glucose 1,6-bisphosphate synthase	1.80113	0.0535577	0.0205199
Q9NUP9	LIN7C	Protein lin-7 homolog C	1.80003	0.374136	0.12406
Q5JSH3	WDR44	WD repeat-containing protein 44	1.79416	0.090436	0.0144426
A0A0C4DG76	HEPH	Hephaestin	1.79102	0.482931	0.332177
Q92581	SLC9A6	Sodium/hydrogen exchanger 6	1.78961	0.243218	0.0369983
Q2PPJ7	RALGAPA2	Ral GTPase-activating protein subunit alpha-2	1.78774	0.391604	0.120225
A0A0A0MQU4	SCLY	Selenocysteine lyase	1.78403	0.167582	0.00949583
Q9H773	DCTPP1	dCTP pyrophosphatase 1	1.7837	0.340988	0.0963702
Q96C86	DCPS	m7GpppX diphosphatase	1.78181	0.223642	0.0260785
P49773	HINT1	Histidine triad nucleotide-binding protein 1	1.77889	0.308951	0.0654946
Q14767	LTBP2	Latent-transforming growth factor beta-binding protein 2	1.77827	0.806656	0.490878
Q8N2H3	PYROXD2	Pyridine nucleotide-disulfide oxidoreductase domain-containing protein 2	1.77284	0.193251	0.0291122
E5RJD8	TBCA	Tubulin-specific chaperone A	1.77141	0.448734	0.16442
Q8N3F8	MICALL1	MICAL-like protein 1	1.77072	0.206029	0.0206975
Q86YV5	PRAG1	Tyrosine-protein kinase SgK223	1.76927	0.280166	0.160299
P78324	SIRPA	Tyrosine-protein phosphatase non-receptor type substrate 1	1.76924	0.803148	0.407304
G3V180	DPP3	Dipeptidyl peptidase 3	1.76773	0.213708	0.0266096
Q05707	COL14A1	Collagen alpha-1(XIV) chain	1.76333	0.544167	0.312701
A0A087WUW9	ARL15	ADP-ribosylation factor-like protein 15	1.75113	0.813136	0.447766
Q92556	ELMO1	Engulfment and cell motility protein 1	1.75046	0.16246	0.0243674
P01023	A2M	Alpha-2-macroglobulin	1.74501	0.71718	0.398241
Q58EX2	SDK2	Protein sidekick-2	1.74131	0.575475	0.353603
A0A087WVP1	FAT1	Protocadherin Fat 1	1.74108	0.471908	0.296142
Q8N4Q1	CHCHD4	Mitochondrial intermembrane space import and assembly protein 40	1.7368	0.0354491	0.000593887
Q14558	PRPSAP1	Phosphoribosyl pyrophosphate synthase-associated protein 1	1.73362	0.349987	0.105006
P40123	CAP2	Adenylyl cyclase-associated protein 2	1.73175	0.33615	0.18591
Q0ZGT2	NEXN	Nexilin	1.73041	0.600654	0.301238
P46939	UTRN	Utrophin	1.72877	0.145848	0.0167337
Q9ULC4	MCTS1	Malignant T-cell-amplified sequence 1	1.72774	0.215144	0.0285757
Q9UBS8	RNF14	E3 ubiquitin-protein ligase RNF14	1.72393	0.230939	0.0374349
O95999	BCL10	B-cell lymphoma/leukemia 10	1.72381	0.196919	0.0218572
P78330	PSPH	Phosphoserine phosphatase	1.71912	0.519946	0.260795
Q8TDY8	IGDCC4	Immunoglobulin superfamily DCC subclass member 4	1.71444	0.529955	0.275004
Q9H425	C1orf198	Uncharacterized protein C1orf198	1.71427	0.284961	0.0843549
A0A0G2JHC2	PPP1R18	Phostensin	1.71417	0.308375	0.0912112
P48506	GCLC	Glutamate--cysteine ligase catalytic subunit	1.71389	0.344628	0.113047
Q8NI22	MCFD2	Multiple coagulation factor deficiency protein 2	1.70983	0.257409	0.0690239
P04066	FUCA1	Tissue alpha-L-fucosidase	1.70958	0.690212	0.368427
P62070	RRAS2	Ras-related protein R-Ras2	1.7085	0.263981	0.11691
Q93052	LPP	Lipoma-preferred partner	1.70772	0.0601393	0.00717319
P04181	OAT	Ornithine aminotransferase, mitochondrial	1.70628	0.379883	0.149664
Q8TAE6	PPP1R14C	Protein phosphatase 1 regulatory subunit 14C	1.70215	0.580563	0.302588
Q13541	EIF4EBP1	Eukaryotic translation initiation factor 4E-binding protein 1	1.70163	0.930153	0.501282
Q13636	RAB31	Ras-related protein Rab-31	1.70043	0.396133	0.153805
Q8WUP2	FBLIM1	Filamin-binding LIM protein 1	1.69959	0.418769	0.181878
Q53SF7	COBLL1	Cordon-bleu protein-like 1	1.69937	0.402385	0.245009
Q9C0F1	CEP44	Centrosomal protein of 44 kDa	1.69718	0.141955	0.0102394
Q01995	TAGLN	Transgelin	1.69554	0.479907	0.221328
F5H211	ATXN3	Ataxin-3	1.69403	0.191187	0.0375885
O14907	TAX1BP3	Tax1-binding protein 3	1.69401	0.0787321	0.00118064
P68036	UBE2L3	Ubiquitin-conjugating enzyme E2 L3	1.69243	0.312886	0.0937521
H7BZ14	PPIL3	Peptidyl-prolyl cis-trans isomerase (Fragment)	1.68896	0.1081	0.00604496
Q7Z3D6	C14orf159	UPF0317 protein C14orf159, mitochondrial	1.68832	0.320683	0.105019
E9PBP6	MTTP	Microsomal triglyceride transfer protein large subunit	1.68794	0.337022	0.136684
O43583	DENR	Density-regulated protein	1.6859	0.187541	0.024896
C9J366	IQCJ-SCHIP1	Schwannomin-interacting protein 1	1.6856	0.0400042	0.00480895
O75616	ERAL1	GTPase Era, mitochondrial	1.68272	0.62275	0.352015
O76041	NEBL	Nebulette	1.68271	0.383432	0.324435
Q96IZ0	PAWR	PRKC apoptosis WT1 regulator protein	1.68128	0.395907	0.235146
P05121	SERPINE1	Plasminogen activator inhibitor 1	1.67947	0.720977	0.4347
Q99689	FEZ1	Fasciculation and elongation protein zeta-1	1.67659	0.46433	0.232743
P08648	ITGA5	Integrin alpha-5	1.67531	1.16226	0.592562
Q6P2H8	TMEM53	Transmembrane protein 53	1.67273	0.421776	0.223677
Q9UJU6	DBNL	Drebrin-like protein	1.67236	0.291777	0.0909647
O75348	ATP6V1G1	V-type proton ATPase subunit G 1	1.67176	0.219801	0.0473904
Q01581	HMGCS1	Hydroxymethylglutaryl-CoA synthase, cytoplasmic	1.67151	1.08419	0.587014
Q15942	ZYX	Zyxin	1.66939	0.189922	0.0265569
Q9NQS1	AVEN	Cell death regulator Aven	1.66758	0.169769	0.017979
O60443	DFNA5	Non-syndromic hearing impairment protein 5	1.66645	0.32494	0.124892
P51151	RAB9A	Ras-related protein Rab-9A	1.66593	0.170857	0.0256807
O75157	TSC22D2	TSC22 domain family protein 2	1.66332	0.391486	0.165658
Q13907	IDI1	Isopentenyl-diphosphate Delta-isomerase 1	1.66295	0.635158	0.359796
Q8TEM1	NUP210	Nuclear pore membrane glycoprotein 210	1.65879	0.181726	0.0264426
H0YAV1	RRM2B	Ribonucleoside-diphosphate reductase subunit M2 B (Fragment)	1.65734	0.26469	0.179218
Q15052	ARHGEF6	Rho guanine nucleotide exchange factor 6	1.65686	0.319463	0.223506
Q96BW9	TAMM41	Phosphatidate cytidylyltransferase, mitochondrial	1.65187	0.144135	0.0250008
P27658	COL8A1	Collagen alpha-1(VIII) chain	1.64905	1.10766	0.627061
Q86SQ0	PHLDB2	Pleckstrin homology-like domain family B member 2	1.64796	0.445381	0.336873
Q8IU85	CAMK1D	Calcium/calmodulin-dependent protein kinase type 1D	1.64158	0.573891	0.327728
P09619	PDGFRB	Platelet-derived growth factor receptor beta	1.63728	0.398488	0.362496
Q16611	BAK1	Bcl-2 homologous antagonist/killer	1.6369	0.125361	0.0185812
Q9Y519	TMEM184B	Transmembrane protein 184B	1.63518	0.220258	0.0516859
A0A087WXX9	PRKAA2	5'-AMP-activated protein kinase catalytic subunit alpha-2	1.6349	0.20451	0.0450832
P11908	PRPS2	Ribose-phosphate pyrophosphokinase 2	1.6343	0.323426	0.125446
Q9UIQ6	LNPEP	Leucyl-cystinyl aminopeptidase	1.63351	0.295834	0.103944
H7BZB9	MAP2	Microtubule-associated protein 2 (Fragment)	1.63164	0.535506	0.362463
P51688	SGSH	N-sulphoglucosamine sulphohydrolase	1.6268	0.537291	0.319179
O94760	DDAH1	N(G),N(G)-dimethylarginine dimethylaminohydrolase 1	1.62257	0.228444	0.0592019
Q9UHB6	LIMA1	LIM domain and actin-binding protein 1	1.62131	0.573742	0.359909
Q9BUR5	APOO	MIC complex subunit MIC26	1.62116	0.145965	0.0139617
Q9UIW2	PLXNA1	Plexin-A1	1.62045	0.0807949	0.00230585
P33527	ABCC1	Multidrug resistance-associated protein 1	1.62001	0.30593	0.162016
Q969Z0	TBRG4	Protein TBRG4	1.61701	0.143407	0.0172405
Q9HA38	ZMAT3	Zinc finger matrin-type protein 3	1.61567	0.130952	0.0395385
A0A087WTQ6	SDK1	Protein sidekick-1	1.61413	0.339943	0.285329
Q13444	ADAM15	Disintegrin and metalloproteinase domain-containing protein 15	1.61185	0.11093	0.00717145
Q9UM22	EPDR1	Mammalian ependymin-related protein 1	1.61088	0.422397	0.278241
Q99714	HSD17B10	3-hydroxyacyl-CoA dehydrogenase type-2	1.60903	0.31697	0.128028
P49902	NT5C2	Cytosolic purine 5'-nucleotidase	1.60874	0.176691	0.0267309
O15226	NKRF	NF-kappa-B-repressing factor	1.6082	0.050119	0.00107941
A0A0A0MS69	PDE1C	Phosphodiesterase	1.607	0.269253	0.17027
Q04446	GBE1	1,4-alpha-glucan-branching enzyme	1.60659	0.22417	0.0548776
Q15303	ERBB4	Receptor tyrosine-protein kinase erbB-4	1.60577	0.367107	0.185215
O00429	DNM1L	Dynamin-1-like protein	1.60526	0.189579	0.0642658
Q15714	TSC22D1	TSC22 domain family protein 1	1.60415	0.538002	0.341667
Q9H4L5	OSBPL3	Oxysterol-binding protein-related protein 3	1.60003	0.279402	0.116638
H7BYT1	CSNK1D	Casein kinase I isoform delta	1.59778	0.604517	0.383006
P13807	GYS1	Glycogen [starch] synthase, muscle	1.5957	0.208103	0.0475375
Q00587	CDC42EP1	Cdc42 effector protein 1	1.59538	0.212118	0.0487681
Q13371	PDCL	Phosducin-like protein	1.59328	0.218042	0.0541565
A0A0A0MSK4	GPSM1	G-protein-signaling modulator 1	1.59123	0.306928	0.187311
J3KND3	MYL6	Myosin light polypeptide 6	1.59084	0.370622	0.193008
J3KNS1	AGTPBP1	Cytosolic carboxypeptidase 1	1.59024	0.19216	0.0381235
P62256	UBE2H	Ubiquitin-conjugating enzyme E2 H	1.58887	0.0376682	0.0169292
P16278	GLB1	Beta-galactosidase	1.58757	0.380785	0.206017
G8JLA2	MYL6	Myosin light polypeptide 6	1.58711	0.37516	0.198587
O14657	TOR1B	Torsin-1B	1.58413	0.230057	0.13037
P23743	DGKA	Diacylglycerol kinase alpha	1.5839	0.162006	0.0251303
Q9HBL7	PLGRKT	Plasminogen receptor (KT)	1.58336	0.148679	0.0175601
P09960	LTA4H	Leukotriene A-4 hydrolase	1.58205	0.10488	0.00793072
Q15819	UBE2V2	Ubiquitin-conjugating enzyme E2 variant 2	1.58054	0.279526	0.108565
X5DQS5	CADM1	Cell adhesion molecule 1 (Fragment)	1.58053	0.629052	0.410016
P62942	FKBP1A	Peptidyl-prolyl cis-trans isomerase FKBP1A	1.57909	0.206646	0.0937442
Q7Z406	MYH14	Myosin-14	1.57861	0.590259	0.40464
O75718	CRTAP	Cartilage-associated protein	1.57792	0.220627	0.119413
Q53GS7	GLE1	Nucleoporin GLE1	1.57667	0.0550095	0.000999336
A0A0D9SF53	DDX3X	ATP-dependent RNA helicase DDX3X	1.57568	0.0180071	0.000168737
O94887	FARP2	FERM, RhoGEF and pleckstrin domain-containing protein 2	1.57555	0.192157	0.066484
Q9NQ86	TRIM36	E3 ubiquitin-protein ligase TRIM36	1.57503	0.629851	0.4132
P46976	GYG1	Glycogenin-1	1.57274	0.212566	0.0630002
Q14678	KANK1	KN motif and ankyrin repeat domain-containing protein 1	1.57076	0.209339	0.0675065
Q9UK76	JPT1	Hematological and neurological expressed 1 protein	1.56683	0.438052	0.272335
O00423	EML1	Echinoderm microtubule-associated protein-like 1	1.56675	0.341413	0.185775
Q9P219	CCDC88C	Protein Daple	1.56168	0.416584	0.382819
P04075	ALDOA	Fructose-bisphosphate aldolase A	1.55953	0.272248	0.110637
O00151	PDLIM1	PDZ and LIM domain protein 1	1.5586	0.318829	0.187508
J3KNV4	ITGA7	Integrin alpha-7	1.558	0.391222	0.228941
Q06136	KDSR	3-ketodihydrosphingosine reductase	1.55544	0.183383	0.0447092
Q9BVG8	KIFC3	Kinesin-like protein KIFC3	1.55526	0.242702	0.0994
Q9H1K4	SLC25A18	Mitochondrial glutamate carrier 2	1.55443	0.543592	0.367996
P55212	CASP6	Caspase-6	1.55394	0.341352	0.25551
P06280	GLA	Alpha-galactosidase A	1.55355	0.449562	0.316686
Q92696	RABGGTA	Geranylgeranyl transferase type-2 subunit alpha	1.55197	0.190555	0.045421
Q53EP0	FNDC3B	Fibronectin type III domain-containing protein 3B	1.55177	0.325134	0.185558
P07225	PROS1	Vitamin K-dependent protein S	1.55066	0.476106	0.321809
A0A0A0MQS9	LAMA4	Laminin subunit alpha-4	1.5501	0.379928	0.389956
Q12959	DLG1	Disks large homolog 1	1.54569	0.320332	0.174977
Q16222	UAP1	UDP-N-acetylhexosamine pyrophosphorylase	1.54498	0.226327	0.0768199
A0A087WXD1	SLC9A7	Sodium/hydrogen exchanger	1.54314	0.471367	0.326214
Q9NRG1	PRTFDC1	Phosphoribosyltransferase domain-containing protein 1	1.54231	0.356858	0.215752
H3BR70	PKM	Pyruvate kinase	1.54222	0.113702	0.0154789
P12429	ANXA3	Annexin A3	1.54214	0.210792	0.242206
P21266	GSTM3	Glutathione S-transferase Mu 3	1.54193	0.685743	0.47747
P30520	ADSS	Adenylosuccinate synthetase isozyme 2	1.54182	0.389046	0.266478
Q9BU61	NDUFAF3	NADH dehydrogenase [ubiquinone] 1 alpha subcomplex assembly factor 3	1.54027	0.125324	0.0278385
P31949	S100A11	Protein S100-A11	1.53681	0.507262	0.374911
Q99959	PKP2	Plakophilin-2	1.53642	1.02089	0.646893
Q8N2Q7	NLGN1	Neuroligin-1	1.5362	0.562996	0.400933
Q96B97	SH3KBP1	SH3 domain-containing kinase-binding protein 1	1.53498	0.338147	0.253194
P30085	CMPK1	UMP-CMP kinase	1.53481	0.135818	0.0395585
Q9BRA2	TXNDC17	Thioredoxin domain-containing protein 17	1.53382	0.210179	0.0651603
Q96DP5	MTFMT	Methionyl-tRNA formyltransferase, mitochondrial	1.53304	0.0312742	0.00117045
P35869	AHR	Aryl hydrocarbon receptor	1.53245	0.485385	0.368606
Q7L311	ARMCX2	Armadillo repeat-containing X-linked protein 2	1.52992	0.459967	0.334139
Q9UI12	ATP6V1H	V-type proton ATPase subunit H	1.52941	0.190855	0.0712795
J3QRS3	MYL12A	Myosin regulatory light chain 12A	1.52878	0.295103	0.185733
Q9H993	ARMT1	Protein-glutamate O-methyltransferase	1.52862	0.188231	0.0595959
X6RE90	CDK9	Cyclin-dependent kinase 9 (Fragment)	1.52779	0.120426	0.375008
A0A0J9YWM6	ALDH7A1	Alpha-aminoadipic semialdehyde dehydrogenase (Fragment)	1.52695	0.753901	0.524214
A0A087WZT2	METTL7B	Methyltransferase-like protein 7B	1.52644	0.0466978	0.0395858
Q86UY8	NT5DC3	5'-nucleotidase domain-containing protein 3	1.52605	0.254296	0.156063
P40855	PEX19	Peroxisomal biogenesis factor 19	1.52583	0.183385	0.0463705
Q9UNH6	SNX7	Sorting nexin-7	1.52232	0.0611654	0.00894394
A0A0A0MTJ9	NCEH1	Neutral cholesterol ester hydrolase 1	1.52048	0.51044	0.371377
O15439	ABCC4	Multidrug resistance-associated protein 4	1.51869	0.116614	0.0138199
O95219	SNX4	Sorting nexin-4	1.5186	0.0958326	0.012471
Q6ZSJ8	C1orf122	Uncharacterized protein C1orf122	1.5186	0.183406	0.0659515
Q9NUQ9	FAM49B	Protein FAM49B	1.51846	0.238362	0.0977746
P52943	CRIP2	Cysteine-rich protein 2	1.51766	0.230577	0.106615
Q14141	SEPT6	Septin-6	1.51742	0.0310766	0.00119192
P36871	PGM1	Phosphoglucomutase-1	1.51703	0.146886	0.0316401
Q9UJ68	MSRA	Mitochondrial peptide methionine sulfoxide reductase	1.51617	0.199424	0.105524
O75368	SH3BGRL	SH3 domain-binding glutamic acid-rich-like protein	1.51532	0.19593	0.165662
F8VW96	CSRP2	Cysteine and glycine-rich protein 2	1.51452	0.423012	0.409261
Q9NX46	ADPRHL2	Poly(ADP-ribose) glycohydrolase ARH3	1.51379	0.109794	0.0111397
P15531	NME1	Nucleoside diphosphate kinase A	1.51297	0.198289	0.0821022
Q5VWJ9	SNX30	Sorting nexin-30	1.51243	0.145034	0.030294
F8WAB8	SLC25A26	S-adenosylmethionine mitochondrial carrier protein	1.50895	0.10272	0.0183332
P83111	LACTB	Serine beta-lactamase-like protein LACTB, mitochondrial	1.50369	0.264638	0.131603
Q14847	LASP1	LIM and SH3 domain protein 1	1.50322	0.0974484	0.0178731
P09525	ANXA4	Annexin A4	1.50288	0.687114	0.526282
Q99766	ATP5S	ATP synthase subunit s, mitochondrial	1.50219	0.128375	0.0265513
Q5M775	SPECC1	Cytospin-B	1.50193	0.427981	0.357168
Q16881	TXNRD1	Thioredoxin reductase 1, cytoplasmic	1.50147	0.321613	0.196169
E7EVJ5	CYFIP2	Cytoplasmic FMR1-interacting protein 2	1.50105	0.172059	0.14105

## Sheet: Decreased Proteins < 0.75 fold
TMT-Mass Spectrometry Proteomics - Decreased protein levels in SOD1D90A versus control hiPSC-astrocytes (<0.5 fold)
ACCESSION	PROTEIN ID	DESCRIPTION	FOLD CHANGE (SOD1 vs control)	SEM	P-VALUE
O15523	DDX3Y	ATP-dependent RNA helicase DDX3Y	0.0249124	0.00800513	0.00169318
P07305	H1F0	Histone H1.0	0.0249268	0.00737025	0.142173
P22090	RPS4Y1	40S ribosomal protein S4, Y isoform 1	0.0374364	0.0047828	2.40619e-05
Q9UBU2	DKK2	Dickkopf-related protein 2	0.0579594	0.0429092	0.322929
P20036	HLA-DPA1	HLA class II histocompatibility antigen, DP alpha 1 chain	0.0604329	0.0359175	0.30943
Q13232	NME3	Nucleoside diphosphate kinase 3	0.0628853	0.0193742	0.00212268
P17342	NPR3	Atrial natriuretic peptide receptor 3	0.0728559	0.0241815	0.272638
Q14573	ITPR3	Inositol 1,4,5-trisphosphate receptor type 3	0.105656	0.0497273	0.1517
A0A0G2JMH6	HLA-DRA	HLA class II histocompatibility antigen, DR alpha chain	0.105854	0.0748095	0.319508
Q8N608	DPP10	Inactive dipeptidyl peptidase 10	0.110021	0.0509301	0.0050433
Q7Z7K6	CENPV	Centromere protein V	0.11263	0.0183802	0.000936771
P04440	HLA-DPB1	HLA class II histocompatibility antigen, DP beta 1 chain	0.115633	0.0418662	0.321353
Q96A83	COL26A1	Collagen alpha-1(XXVI) chain	0.126253	0.0432447	0.359242
C9JMN2	COL11A1	Collagen alpha-1(XI) chain (Fragment)	0.142811	0.025498	0.178813
P08729	KRT7	Keratin, type II cytoskeletal 7	0.149152	0.047125	0.415456
P55290	CDH13	Cadherin-13	0.152308	0.0693237	0.00676224
Q9Y2Q0	ATP8A1	Phospholipid-transporting ATPase IA	0.159509	0.0500826	0.123917
P51617	IRAK1	Interleukin-1 receptor-associated kinase 1	0.17917	0.0768148	0.0248481
Q12805	EFEMP1	EGF-containing fibulin-like extracellular matrix protein 1	0.186692	0.0831006	0.341863
P56730	PRSS12	Neurotrypsin	0.191064	0.112455	0.434675
A0A0D9SF30	NCAM1	Neural cell adhesion molecule 1 (Fragment)	0.198177	0.101853	0.00214271
P09471	GNAO1	Guanine nucleotide-binding protein G(o) subunit alpha	0.200572	0.0495729	0.0517262
O43854	EDIL3	EGF-like repeat and discoidin I-like domain-containing protein 3	0.205062	0.1158	0.236555
P41219	PRPH	Peripherin	0.205313	0.0888529	0.411947
Q6UXK5	LRRN1	Leucine-rich repeat neuronal protein 1	0.218927	0.140832	0.0310663
J3KQX6	C7orf57	Uncharacterized protein C7orf57	0.222534	0.0355965	0.00586242
G8JLH6	CD9	Tetraspanin (Fragment)	0.24483	0.0565487	0.188214
P21964	COMT	Catechol O-methyltransferase	0.247837	0.0979157	0.0269735
Q9NQC3	RTN4	Reticulon-4	0.24975	0.0755278	0.162818
Q96CX2	KCTD12	BTB/POZ domain-containing protein KCTD12	0.249764	0.0388473	0.167799
P07196	NEFL	Neurofilament light polypeptide	0.250325	0.151303	0.0599678
P30464	HLA-B	HLA class I histocompatibility antigen, B-15 alpha chain	0.252325	0.0567288	0.19683
Q96LD4	TRIM47	Tripartite motif-containing protein 47	0.252464	0.00641292	0.229244
P50135	HNMT	Histamine N-methyltransferase	0.25653	0.0915272	0.258118
P17931	LGALS3	Galectin-3	0.260005	0.0638812	0.190528
X6R3P0	SLIT2	Slit homolog 2 protein	0.264632	0.0355536	0.0587174
H0YBZ2	CD74	HLA class II histocompatibility antigen gamma chain (Fragment)	0.266365	0.147856	0.316454
B1AR61	HK1	Phosphotransferase (Fragment)	0.276649	0.181562	0.416291
F8W692	CLEC18A	C-type lectin domain family 18 member A	0.277991	0.0269003	0.365272
Q16401	PSMD5	26S proteasome non-ATPase regulatory subunit 5	0.282747	0.0808418	0.00151361
P06276	BCHE	Cholinesterase	0.283253	0.0445174	0.110825
F5H550	CLEC18C	C-type lectin domain family 18 member C	0.285142	0.0276614	0.254338
Q9Y6X5	ENPP4	Bis(5'-adenosyl)-triphosphatase ENPP4	0.288117	0.0940361	0.16255
Q8IX30	SCUBE3	Signal peptide, CUB and EGF-like domain-containing protein 3	0.304787	0.106434	0.46578
A0A0G2JL52	VARS2	Valine--tRNA ligase, mitochondrial	0.306545	0.116979	0.0399981
Q9UPY5	SLC7A11	Cystine/glutamate transporter	0.311985	0.0378949	0.00553372
Q8IZV5	RDH10	Retinol dehydrogenase 10	0.31442	0.0779872	0.00193186
P13521	SCG2	Secretogranin-2	0.322729	0.234191	0.252135
P26232	CTNNA2	Catenin alpha-2	0.324578	0.267938	0.0855456
Q16799	RTN1	Reticulon-1	0.326591	0.145141	0.117529
Q9NNW7	TXNRD2	Thioredoxin reductase 2, mitochondrial	0.33031	0.155189	0.0131709
P07197	NEFM	Neurofilament medium polypeptide	0.334595	0.130082	0.307778
P10620	MGST1	Microsomal glutathione S-transferase 1	0.334795	0.108441	0.212024
O15438	ABCC3	Canalicular multispecific organic anion transporter 2	0.338812	0.0550472	0.0135007
Q8TAT2	FGFBP3	Fibroblast growth factor-binding protein 3	0.344524	0.138717	0.337868
O75462	CRLF1	Cytokine receptor-like factor 1	0.346087	0.0850869	0.0145023
Q9BZQ8	FAM129A	Protein Niban	0.352592	0.20977	0.25149
Q9Y5X9	LIPG	Endothelial lipase	0.358179	0.051457	0.0162134
P05783	KRT18	Keratin, type I cytoskeletal 18	0.35887	0.150097	0.390634
P12110	COL6A2	Collagen alpha-2(VI) chain	0.361252	0.0737845	0.155856
Q86YZ3	HRNR	Hornerin	0.363263	0.0729756	0.0135636
Q8N2G4	LYPD1	Ly6/PLAUR domain-containing protein 1	0.363607	0.120154	0.191563
P51513	NOVA1	RNA-binding protein Nova-1	0.364172	0.0460194	0.000548797
H0UI06	COX7A2	Cytochrome c oxidase subunit 7A2, mitochondrial	0.367004	0.0553501	0.00224043
Q8TD19	NEK9	Serine/threonine-protein kinase Nek9	0.368532	0.120486	0.0153501
G3V2N0	GNG2	Guanine nucleotide-binding protein subunit gamma	0.370664	0.034605	0.146287
H0Y9Y3	SYNPO2	Synaptopodin-2 (Fragment)	0.370697	0.139294	0.219566
Q16352	INA	Alpha-internexin	0.372951	0.0377011	0.452953
Q8IWU6	SULF1	Extracellular sulfatase Sulf-1	0.381596	0.164005	0.408717
P36269	GGT5	Gamma-glutamyltransferase 5	0.384077	0.0978769	0.0367524
Q53GG5	PDLIM3	PDZ and LIM domain protein 3	0.384625	0.0838652	0.403434
P09669	COX6C	Cytochrome c oxidase subunit 6C	0.391889	0.0484785	0.00231546
P27824	CANX	Calnexin	0.394436	0.0402699	0.0239646
Q04695	KRT17	Keratin, type I cytoskeletal 17	0.397406	0.0646052	0.342119
O60462	NRP2	Neuropilin-2	0.40118	0.0857097	0.121296
P00403	MT-CO2	Cytochrome c oxidase subunit 2	0.402715	0.0580931	0.00298878
O00483	NDUFA4	Cytochrome c oxidase subunit NDUFA4	0.403276	0.0632949	0.00208944
Q8NDZ4	C3orf58	Deleted in autism protein 1	0.403304	0.0758756	0.135289
H0YC99	LTBP3	Latent-transforming growth factor beta-binding protein 3 (Fragment)	0.406423	0.111775	0.340161
Q96A23	CPNE4	Copine-4	0.40664	0.0272935	0.459187
Q93097	WNT2B	Protein Wnt-2b	0.406832	0.152268	0.3269
Q6ZMZ3	SYNE3	Nesprin-3	0.406884	0.0544125	0.169383
O96014	WNT11	Protein Wnt-11	0.407587	0.098063	0.163878
P42892	ECE1	Endothelin-converting enzyme 1	0.409056	0.193942	0.0576327
A0A0U1RQI5	SORBS1	Sorbin and SH3 domain-containing protein 1 (Fragment)	0.409259	0.17735	0.236779
O14640	DVL1	Segment polarity protein dishevelled homolog DVL-1	0.409937	0.00417562	0.1538
P35908	KRT2	Keratin, type II cytoskeletal 2 epidermal	0.41123	0.0227671	0.0502921
Q9P0V3	SH3BP4	SH3 domain-binding protein 4	0.414243	0.0170943	0.0956819
Q52LD8	RFTN2	Raftlin-2	0.417197	0.132836	0.330158
E9PNQ8	THY1	Thy-1 membrane glycoprotein (Fragment)	0.421366	0.0484142	0.0596565
Q8N4Q0	ZADH2	Prostaglandin reductase 3	0.423384	0.0438333	0.184825
P09455	RBP1	Retinol-binding protein 1	0.423753	0.0499735	0.252869
Q15067	ACOX1	Peroxisomal acyl-coenzyme A oxidase 1	0.423874	0.0247086	0.0249401
Q9BSH5	HDHD3	Haloacid dehalogenase-like hydrolase domain-containing protein 3	0.429548	0.0700642	0.0531782
P10606	COX5B	Cytochrome c oxidase subunit 5B, mitochondrial	0.43112	0.0720928	0.00442397
Q9H336	CRISPLD1	Cysteine-rich secretory protein LCCL domain-containing 1	0.43321	0.249818	0.364293
P00352	ALDH1A1	Retinal dehydrogenase 1	0.435584	0.0543202	0.347408
Q8N257	HIST3H2BB	Histone H2B type 3-B	0.437974	0.142112	0.0374834
Q9UKG9	CROT	Peroxisomal carnitine O-octanoyltransferase	0.443522	0.0368346	0.183858
Q9H0L4	CSTF2T	Cleavage stimulation factor subunit 2 tau variant	0.443636	0.0167281	0.000151469
P22413	ENPP1	Ectonucleotide pyrophosphatase/phosphodiesterase family member 1	0.443656	0.14082	0.258572
P35612	ADD2	Beta-adducin	0.448445	0.0513239	0.2613
P13647	KRT5	Keratin, type II cytoskeletal 5	0.448658	0.123758	0.110525
P27544	CERS1	Ceramide synthase 1	0.451171	0.062847	0.156328
Q99715	COL12A1	Collagen alpha-1(XII) chain	0.452263	0.269875	0.40337
P23229	ITGA6	Integrin alpha-6	0.454188	0.0823781	0.365521
P17275	JUNB	Transcription factor jun-B	0.45423	0.238109	0.0976978
Q9BW30	TPPP3	Tubulin polymerization-promoting protein family member 3	0.455006	0.0250385	0.131894
P27105	STOM	Erythrocyte band 7 integral membrane protein	0.456398	0.0246611	0.139593
O95490	ADGRL2	Adhesion G protein-coupled receptor L2	0.457586	0.245364	0.0983543
Q5KU26	COLEC12	Collectin-12	0.460766	0.153165	0.202816
Q53RD9	FBLN7	Fibulin-7	0.465896	0.194793	0.247154
O43795	MYO1B	Unconventional myosin-Ib	0.466832	0.0828557	0.220509
B1ALY0	PALM2-AKAP2	Protein PALM2-AKAP2 (Fragment)	0.470122	0.261862	0.282241
Q9UKX3	MYH13	Myosin-13	0.472769	0.102984	0.357096
P17661	DES	Desmin	0.472846	0.224413	0.579197
Q86SK9	SCD5	Stearoyl-CoA desaturase 5	0.474498	0.0244257	0.00548608
P17677	GAP43	Neuromodulin	0.475652	0.161326	0.273634
O00592	PODXL	Podocalyxin	0.475688	0.137819	0.175653
Q8TCT9	HM13	Minor histocompatibility antigen H13	0.479534	0.0443015	0.0171902
Q8TE58	ADAMTS15	A disintegrin and metalloproteinase with thrombospondin motifs 15	0.480485	0.0827651	0.402555
Q9UBP9	GULP1	PTB domain-containing engulfment adapter protein 1	0.481579	0.129826	0.0644842
A0A1C7CYY3	REEP1	Receptor expression-enhancing protein	0.483178	0.0670305	0.211468
Q14515	SPARCL1	SPARC-like protein 1	0.484247	0.109891	0.116841
Q14571	ITPR2	Inositol 1,4,5-trisphosphate receptor type 2	0.484663	0.117999	0.176806
P10909	CLU	Clusterin	0.486829	0.0665642	0.236617
P12109	COL6A1	Collagen alpha-1(VI) chain	0.489381	0.0139255	0.200251
Q9NP58	ABCB6	ATP-binding cassette sub-family B member 6, mitochondrial	0.492765	0.0593503	0.117188
P13645	KRT10	Keratin, type I cytoskeletal 10	0.49292	0.0302673	0.119656
P55287	CDH11	Cadherin-11	0.496633	0.0854599	0.134616
P16219	ACADS	Short-chain specific acyl-CoA dehydrogenase, mitochondrial	0.496973	0.0661784	0.246313
E7EV01	CAPN5	Calpain-5	0.498583	0.0178305	0.18002
O94955	RHOBTB3	Rho-related BTB domain-containing protein 3	0.498874	0.135777	0.224952
Q8N394	TMTC2	Transmembrane and TPR repeat-containing protein 2	0.499537	0.0504303	0.0691305
E7EVZ1	ZFHX4	Zinc finger homeobox protein 4	0.501676	0.153779	0.334878
P25391	LAMA1	Laminin subunit alpha-1	0.50362	0.0709899	0.305405
E7EUW2	ADGRL3	Adhesion G protein-coupled receptor L3	0.50731	0.163305	0.101191
Q9P0Z9	PIPOX	Peroxisomal sarcosine oxidase	0.50844	0.0907498	0.0638352
P23471	PTPRZ1	Receptor-type tyrosine-protein phosphatase zeta	0.509258	0.136803	0.163009
Q9H9S3	SEC61A2	Protein transport protein Sec61 subunit alpha isoform 2	0.509264	0.0566359	0.252572
P35625	TIMP3	Metalloproteinase inhibitor 3	0.51248	0.167231	0.207251
P57087	JAM2	Junctional adhesion molecule B	0.513156	0.210526	0.160967
P04264	KRT1	Keratin, type II cytoskeletal 1	0.516044	0.0490882	0.192222
P16403	HIST1H1C	Histone H1.2	0.517037	0.0344817	0.254243
Q5VT66	MARC1	Mitochondrial amidoxime-reducing component 1	0.523069	0.114637	0.109495
P49753	ACOT2	Acyl-coenzyme A thioesterase 2, mitochondrial	0.523631	0.326195	0.500295
P11388	TOP2A	DNA topoisomerase 2-alpha	0.524102	0.0726234	0.0419283
P14136	GFAP	Glial fibrillary acidic protein	0.526088	0.368233	0.595858
Q5HYA8	TMEM67	Meckelin	0.527058	0.113399	0.0158868
O14745	SLC9A3R1	Na(+)/H(+) exchange regulatory cofactor NHE-RF1	0.527582	0.0417316	0.263965
K7ENT6	TPM4	Tropomyosin alpha-4 chain (Fragment)	0.527884	0.310974	0.373056
P42261	GRIA1	Glutamate receptor 1	0.528238	0.0457497	0.0508256
P21579	SYT1	Synaptotagmin-1	0.533511	0.0873701	0.0395081
Q96ME7	ZNF512	Zinc finger protein 512	0.533808	0.0708203	0.00817036
Q92552	MRPS27	28S ribosomal protein S27, mitochondrial	0.534975	0.0207245	9.13755e-05
Q06330	RBPJ	Recombining binding protein suppressor of hairless	0.535446	0.0651516	0.268163
Q9NZ56	FMN2	Formin-2	0.535575	0.0489938	0.283939
Q9NRA1	PDGFC	Platelet-derived growth factor C	0.535821	0.11645	0.250767
A0A0G2JPR0	C4A	Complement C4-A	0.538829	0.199515	0.10167
Q8IYK4	COLGALT2	Procollagen galactosyltransferase 2	0.5392	0.14641	0.437915
P13497	BMP1	Bone morphogenetic protein 1	0.540809	0.0380473	0.272031
P00491	PNP	Purine nucleoside phosphorylase	0.540866	0.0180737	5.46701e-05
P13073	COX4I1	Cytochrome c oxidase subunit 4 isoform 1, mitochondrial	0.544666	0.0664165	0.00990528
O14939	PLD2	Phospholipase D2	0.544795	0.0448909	0.0851887
Q9HAB8	PPCS	Phosphopantothenate--cysteine ligase	0.545201	0.305667	0.280932
O95755	RAB36	Ras-related protein Rab-36	0.546666	0.116857	0.025924
Q92544	TM9SF4	Transmembrane 9 superfamily member 4	0.547435	0.0531565	0.00764713
Q9NZ94	NLGN3	Neuroligin-3	0.547447	0.0398637	0.00395286
Q96N03	VSTM2L	V-set and transmembrane domain-containing protein 2-like protein	0.548086	0.0892532	0.0222587
Q9Y5M8	SRPRB	Signal recognition particle receptor subunit beta	0.548491	0.0979433	0.0442349
P10412	HIST1H1E	Histone H1.4	0.549618	0.0405552	0.236122
Q12840	KIF5A	Kinesin heavy chain isoform 5A	0.550032	0.00617864	0.153991
P42765	ACAA2	3-ketoacyl-CoA thiolase, mitochondrial	0.550588	0.205195	0.159828
P50416	CPT1A	Carnitine O-palmitoyltransferase 1, liver isoform	0.551473	0.075219	0.179698
P05026	ATP1B1	Sodium/potassium-transporting ATPase subunit beta-1	0.553314	0.151622	0.070428
A0A0U1RRL8	SPATA20	Spermatogenesis-associated protein 20	0.554874	0.0541713	0.049301
Q6NUM9	RETSAT	All-trans-retinol 13,14-reductase	0.556161	0.0683803	0.0252228
A0A087WYL5	SEZ6L2	Seizure 6-like protein 2	0.55637	0.0467112	0.0235641
P14543	NID1	Nidogen-1	0.556883	0.0829137	0.317505
Q9Y663	HS3ST3A1	Heparan sulfate glucosamine 3-O-sulfotransferase 3A1	0.557506	0.143822	0.399162
Q6UXG2	KIAA1324	UPF0577 protein KIAA1324	0.558053	0.10516	0.493184
P35527	KRT9	Keratin, type I cytoskeletal 9	0.558452	0.0463669	0.315463
Q6T4P5	PLPPR3	Phospholipid phosphatase-related protein type 3	0.559249	0.166803	0.304908
Q9NPH3	IL1RAP	Interleukin-1 receptor accessory protein	0.560101	0.0401385	0.00923509
P06396	GSN	Gelsolin	0.560702	0.143445	0.278289
Q96F10	SAT2	Diamine acetyltransferase 2	0.561006	0.029178	0.061622
K7EPI4	GFAP	Glial fibrillary acidic protein (Fragment)	0.561032	0.381428	0.649429
O75051	PLXNA2	Plexin-A2	0.561648	0.194272	0.276066
Q9ULU8	CADPS	Calcium-dependent secretion activator 1	0.562131	0.208439	0.115582
Q8WVM7	STAG1	Cohesin subunit SA-1	0.564171	0.0342715	0.0018808
H0Y474	ATP6V1G2	V-type proton ATPase subunit G 2 (Fragment)	0.566008	0.0607327	0.0679481
E9PLM6	MDK	Midkine	0.567578	0.136167	0.234177
Q709F0	ACAD11	Acyl-CoA dehydrogenase family member 11	0.567733	0.0234953	0.0401979
Q8N568	DCLK2	Serine/threonine-protein kinase DCLK2	0.567997	0.0596438	0.142549
Q76M96	CCDC80	Coiled-coil domain-containing protein 80	0.568927	0.0797291	0.613685
K7EL21	CAPS	Calcyphosin	0.56965	0.0845252	0.42677
Q9NS15	LTBP3	Latent-transforming growth factor beta-binding protein 3	0.572865	0.120492	0.428585
C9JWC3	SORBS2	Sorbin and SH3 domain-containing protein 2 (Fragment)	0.572901	0.259183	0.569591
Q96MG7	NSMCE3	Non-structural maintenance of chromosomes element 3 homolog	0.573385	0.0958362	0.0650905
Q08170	SRSF4	Serine/arginine-rich splicing factor 4	0.574376	0.0299359	0.000844308
Q9NRQ2	PLSCR4	Phospholipid scramblase 4	0.575476	0.0680718	0.16682
Q9UQB3	CTNND2	Catenin delta-2	0.575639	0.0859118	0.0892044
P13747	HLA-E	HLA class I histocompatibility antigen, alpha chain E	0.57632	0.0724838	0.110702
P16402	HIST1H1D	Histone H1.3	0.578021	0.202459	0.150722
Q5TEC6	HIST2H3PS2	Histone H3	0.579961	0.202557	0.236453
B7ZKJ8	ITIH4	ITIH4 protein	0.58027	0.0716535	0.462317
Q92506	HSD17B8	Estradiol 17-beta-dehydrogenase 8	0.580598	0.0582699	0.0021937
O60565	GREM1	Gremlin-1	0.581087	0.194021	0.293957
J3KQL8	APOL2	Apolipoprotein L2	0.582602	0.0851332	0.00902478
P27708	CAD	CAD protein	0.585661	0.128912	0.152167
O00148	DDX39A	ATP-dependent RNA helicase DDX39A	0.586011	0.0708013	0.0525645
P09382	LGALS1	Galectin-1	0.586373	0.253933	0.441621
Q8N357	SLC35F6	Solute carrier family 35 member F6	0.587125	0.0472605	0.0756969
Q9H488	POFUT1	GDP-fucose protein O-fucosyltransferase 1	0.587402	0.0892957	0.0354757
O14495	PLPP3	Phospholipid phosphatase 3	0.587719	0.232276	0.163752
Q96F85	CNRIP1	CB1 cannabinoid receptor-interacting protein 1	0.588774	0.130367	0.329327
O95477	ABCA1	ATP-binding cassette sub-family A member 1	0.589598	0.0580406	0.280912
H3BNX8	COX5A	Cytochrome c oxidase subunit 5A, mitochondrial	0.59109	0.0626078	0.00439285
G3XAI2	LAMB1	Laminin subunit beta-1	0.592732	0.114049	0.311551
Q8NEZ3	WDR19	WD repeat-containing protein 19	0.592752	0.0606676	0.0213029
P12111	COL6A3	Collagen alpha-3(VI) chain	0.593567	0.464536	0.671219
P51580	TPMT	Thiopurine S-methyltransferase	0.594566	0.0297024	0.0129416
Q8NCM8	DYNC2H1	Cytoplasmic dynein 2 heavy chain 1	0.595084	0.0682888	0.00810222
Q8NBQ5	HSD17B11	Estradiol 17-beta-dehydrogenase 11	0.596209	0.0588989	0.0684453
Q9P2L0	WDR35	WD repeat-containing protein 35	0.599478	0.0851011	0.0886076
O95970	LGI1	Leucine-rich glioma-inactivated protein 1	0.599795	0.26607	0.537561
P02649	APOE	Apolipoprotein E	0.600526	0.224389	0.31484
Q9NQX4	MYO5C	Unconventional myosin-Vc	0.600875	0.150667	0.266518
A8K968	EPB41L3	Band 4.1-like protein 3	0.603439	0.0390384	0.0167285
Q99880	HIST1H2BL	Histone H2B type 1-L	0.603689	0.0554736	0.183057
Q6DD88	ATL3	Atlastin-3	0.603739	0.318552	0.352012
Q9H583	HEATR1	HEAT repeat-containing protein 1	0.605068	0.069873	0.0316603
O60264	SMARCA5	SWI/SNF-related matrix-associated actin-dependent regulator of chromatin subfamily A member 5	0.605686	0.0138397	2.37175e-05
A6NHQ2	FBLL1	rRNA/tRNA 2'-O-methyltransferase fibrillarin-like protein 1	0.606239	0.0426994	0.240485
P46013	MKI67	Proliferation marker protein Ki-67	0.609019	0.0623278	0.181133
Q96CN7	ISOC1	Isochorismatase domain-containing protein 1	0.609645	0.029802	0.0137436
Q9HBG6	IFT122	Intraflagellar transport protein 122 homolog	0.609828	0.0563701	0.0107831
Q9P121	NTM	Neurotrimin	0.610651	0.521144	0.55884
O75475	PSIP1	PC4 and SFRS1-interacting protein	0.611775	0.100099	0.0274221
Q9BQI0	AIF1L	Allograft inflammatory factor 1-like	0.612993	0.119316	0.459742
P28062	PSMB8	Proteasome subunit beta type-8	0.613691	0.219085	0.496008
Q96RY7	IFT140	Intraflagellar transport protein 140 homolog	0.613892	0.0671632	0.0395296
P11169	SLC2A3	Solute carrier family 2, facilitated glucose transporter member 3	0.617419	0.264288	0.361707
Q9NZ01	TECR	Very-long-chain enoyl-CoA reductase	0.618366	0.0423875	0.0140165
Q6ZPD9	DPY19L3	Probable C-mannosyltransferase DPY19L3	0.62046	0.0234746	0.139705
O95864	FADS2	Fatty acid desaturase 2	0.620662	0.124574	0.0680342
Q5T9L3	WLS	Protein wntless homolog	0.62109	0.164357	0.547958
P29323	EPHB2	Ephrin type-B receptor 2	0.621296	0.115466	0.038724
Q6Y288	B3GLCT	Beta-1,3-glucosyltransferase	0.622315	0.115975	0.0957606
P48681	NES	Nestin	0.623906	0.157817	0.0873307
A0A0C4DH75	MPP2	MAGUK p55 subfamily member 2	0.624778	0.0744326	0.152012
Q9UKX2	MYH2	Myosin-2	0.624904	0.0236305	0.441973
A0A0U1RQK0	SEPT7	Septin-7 (Fragment)	0.625214	0.140854	0.154503
O14639	ABLIM1	Actin-binding LIM protein 1	0.625228	0.0646034	0.408909
H3BRN4	ABAT	4-aminobutyrate aminotransferase, mitochondrial	0.625615	0.0691972	0.0424601
Q6UWP7	LCLAT1	Lysocardiolipin acyltransferase 1	0.625632	0.0475343	0.0526041
Q8IZ52	CHPF	Chondroitin sulfate synthase 2	0.627194	0.0725752	0.0179303
Q9UH99	SUN2	SUN domain-containing protein 2	0.627528	0.188171	0.246314
Q09028	RBBP4	Histone-binding protein RBBP4	0.628452	0.0238151	0.00335785
O15230	LAMA5	Laminin subunit alpha-5	0.628479	0.16853	0.126142
Q15768	EFNB3	Ephrin-B3	0.628872	0.153079	0.121992
P48378	RFX2	DNA-binding protein RFX2	0.629023	0.153802	0.0756889
Q641Q3	METRNL	Meteorin-like protein	0.62936	0.0813727	0.54976
Q05639	EEF1A2	Elongation factor 1-alpha 2	0.62965	0.147157	0.284097
Q8N4T8	CBR4	Carbonyl reductase family member 4	0.629947	0.0672918	0.00742797
Q01469	FABP5	Fatty acid-binding protein, epidermal	0.631845	0.129174	0.0735075
O76054	SEC14L2	SEC14-like protein 2	0.632927	0.110667	0.0966303
P52701	MSH6	DNA mismatch repair protein Msh6	0.634198	0.0671623	0.00982754
Q9NQX7	ITM2C	Integral membrane protein 2C	0.634539	0.265355	0.269917
Q6PCB7	SLC27A1	Long-chain fatty acid transport protein 1	0.63499	0.0375649	0.0897956
A0A0A0MTS7	TTN	Titin	0.637029	0.0431562	0.0650516
P11678	EPX	Eosinophil peroxidase	0.637405	0.101422	0.371197
A0A0A0MSV9	TAPBP	Tapasin	0.638332	0.0883253	0.318172
A0A1C7CYX1	ELMSAN1	ELM2 and SANT domain-containing protein 1	0.638715	0.0250835	0.0496538
Q8N5C6	SRBD1	S1 RNA-binding domain-containing protein 1	0.641123	0.043912	0.0106006
P08133	ANXA6	Annexin A6	0.642609	0.0426683	0.00942683
Q8TD22	SFXN5	Sideroflexin-5	0.644644	0.0298616	0.313675
Q13011	ECH1	Delta(3,5)-Delta(2,4)-dienoyl-CoA isomerase, mitochondrial	0.645242	0.0560463	0.00443043
Q5VZY9	DCLK1	Serine/threonine-protein kinase DCLK1	0.646623	0.181891	0.452331
A0A0C4DFN5	TCTN3	Chromosome 10 open reading frame 61	0.646976	0.153523	0.126171
A0A0A0MRM9	NOLC1	Nucleolar and coiled-body phosphoprotein 1 (Fragment)	0.647466	0.032971	0.00163186
Q99523	SORT1	Sortilin	0.647546	0.108042	0.47201
P20020	ATP2B1	Plasma membrane calcium-transporting ATPase 1	0.647759	0.0675022	0.433277
P48382	RFX5	DNA-binding protein RFX5	0.648629	0.0331449	0.00393531
Q8NBZ7	UXS1	UDP-glucuronic acid decarboxylase 1	0.649945	0.103766	0.087098
P10600	TGFB3	Transforming growth factor beta-3	0.649977	0.0778258	0.597206
Q9H0Q0	FAM49A	Protein FAM49A	0.65065	0.121866	0.331984
P50897	PPT1	Palmitoyl-protein thioesterase 1	0.650678	0.0681044	0.0663531
P51797	CLCN6	Chloride transport protein 6	0.650943	0.00777129	0.207181
Q2MV58	TCTN1	Tectonic-1	0.65257	0.0657703	0.0721765
Q9H1C4	UNC93B1	Protein unc-93 homolog B1	0.653127	0.183337	0.131544
Q16678	CYP1B1	Cytochrome P450 1B1	0.653267	0.437914	0.579279
Q96A57	TMEM230	Transmembrane protein 230	0.654408	0.107942	0.0897652
Q9ULL1	PLEKHG1	Pleckstrin homology domain-containing family G member 1	0.656365	0.0872118	0.188692
Q9H6L2	TMEM231	Transmembrane protein 231	0.657315	0.0987877	0.0452615
O60637	TSPAN3	Tetraspanin-3	0.659452	0.068187	0.146933
Q68CQ7	GLT8D1	Glycosyltransferase 8 domain-containing protein 1	0.659726	0.0806733	0.259937
X5CMH5	TAP2	Antigen peptide transporter 2	0.660265	0.0916389	0.432309
Q5T4U5	ACADM	Acyl-Coenzyme A dehydrogenase, C-4 to C-12 straight chain, isoform CRA_a	0.660341	0.0368643	0.00374201
P16144	ITGB4	Integrin beta-4	0.660861	0.196611	0.234607
O00478	BTN3A3	Butyrophilin subfamily 3 member A3	0.660971	0.0786492	0.247747
P17540	CKMT2	Creatine kinase S-type, mitochondrial	0.661161	0.124588	0.146703
Q8TCU6	PREX1	Phosphatidylinositol 3,4,5-trisphosphate-dependent Rac exchanger 1 protein	0.662118	0.193359	0.21727
A0A140T9M0	HLA-C	HLA class I histocompatibility antigen, Cw-6 alpha chain	0.663368	0.0785187	0.311173
F5H867	SLC3A2	4F2 cell-surface antigen heavy chain (Fragment)	0.663471	0.226854	0.483353
P50479	PDLIM4	PDZ and LIM domain protein 4	0.665141	0.234251	0.286389
A0A140T9T7	TAP1	Antigen peptide transporter 1	0.665783	0.0732595	0.447782
A0A0U1RRH7	HIST1H3D	Histone H2A	0.666223	0.0635713	0.0911769
Q9NS86	LANCL2	LanC-like protein 2	0.666337	0.0745564	0.0630089
Q16270	IGFBP7	Insulin-like growth factor-binding protein 7	0.666392	0.462473	0.692628
Q9NVS9	PNPO	Pyridoxine-5'-phosphate oxidase	0.666888	0.0717703	0.0567428
J3KPF3	SLC3A2	4F2 cell-surface antigen heavy chain	0.667066	0.161535	0.438798
O60507	TPST1	Protein-tyrosine sulfotransferase 1	0.667175	0.0786375	0.0367477
P14854	COX6B1	Cytochrome c oxidase subunit 6B1	0.667434	0.0665075	0.00909556
Q7Z5J4	RAI1	Retinoic acid-induced protein 1	0.667548	0.0865269	0.0619388
O00623	PEX12	Peroxisome assembly protein 12	0.668285	0.0719452	0.209917
Q9HCJ6	VAT1L	Synaptic vesicle membrane protein VAT-1 homolog-like	0.669536	0.645297	0.708569
Q14195	DPYSL3	Dihydropyrimidinase-related protein 3	0.670124	0.203852	0.539108
Q9NUQ2	AGPAT5	1-acyl-sn-glycerol-3-phosphate acyltransferase epsilon	0.67038	0.0344991	0.231629
P52789	HK2	Hexokinase-2	0.670408	0.157112	0.18358
Q9BY49	PECR	Peroxisomal trans-2-enoyl-CoA reductase	0.671773	0.0927021	0.146915
Q2M1K9	ZNF423	Zinc finger protein 423	0.672794	0.126915	0.119339
Q02447	SP3	Transcription factor Sp3	0.673395	0.0252389	0.0490327
O95235	KIF20A	Kinesin-like protein KIF20A	0.673576	0.085538	0.119671
Q96DH6	MSI2	RNA-binding protein Musashi homolog 2	0.673702	0.0649889	0.0291367
P35556	FBN2	Fibrillin-2	0.673848	0.242259	0.574282
O95197	RTN3	Reticulon-3	0.673967	0.0740971	0.0535586
Q5UIP0	RIF1	Telomere-associated protein RIF1	0.674018	0.0481651	0.129787
P53794	SLC5A3	Sodium/myo-inositol cotransporter	0.674316	0.1507	0.390302
Q16666	IFI16	Gamma-interferon-inducible protein 16	0.674488	0.169055	0.489899
P35749	MYH11	Myosin-11	0.674883	0.301378	0.458198
Q13547	HDAC1	Histone deacetylase 1	0.675012	0.0566469	0.0131514
Q86U38	NOP9	Nucleolar protein 9	0.675273	0.044599	0.00729004
Q86SR1	GALNT10	Polypeptide N-acetylgalactosaminyltransferase 10	0.676073	0.203574	0.566688
Q8IUX7	AEBP1	Adipocyte enhancer-binding protein 1	0.676392	0.311142	0.471161
O14910	LIN7A	Protein lin-7 homolog A	0.67652	0.140621	0.370531
A0A1B0GW23	ABHD14A-ACY1	Protein ABHD14A-ACY1 (Fragment)	0.676757	0.0633674	0.186633
Q8IWA0	WDR75	WD repeat-containing protein 75	0.678357	0.0827209	0.0793566
Q8NF37	LPCAT1	Lysophosphatidylcholine acyltransferase 1	0.678431	0.127171	0.275263
Q8TE57	ADAMTS16	A disintegrin and metalloproteinase with thrombospondin motifs 16	0.678512	0.284088	0.607404
P84243	H3F3A	Histone H3.3	0.678794	0.0138181	0.0545179
P17900	GM2A	Ganglioside GM2 activator	0.678842	0.110339	0.254068
Q6N022	TENM4	Teneurin-4	0.678907	0.190538	0.266266
E7EX44	CALD1	Caldesmon	0.679325	0.229107	0.487284
O43933	PEX1	Peroxisome biogenesis factor 1	0.680025	0.10092	0.0912719
P08123	COL1A2	Collagen alpha-2(I) chain	0.680777	0.369801	0.606399
P61769	B2M	Beta-2-microglobulin	0.680976	0.061628	0.460313
Q2M1P5	KIF7	Kinesin-like protein KIF7	0.681191	0.285642	0.330193
P62805	HIST1H4A	Histone H4	0.681561	0.0576515	0.0585045
Q9Y6K1	DNMT3A	DNA (cytosine-5)-methyltransferase 3A	0.681731	0.144409	0.102832
P28290	SSFA2	Sperm-specific antigen 2	0.682979	0.0377848	0.129278
Q8NC44	RETREG2	Protein FAM134A	0.683294	0.035755	0.140207
Q9NVP1	DDX18	ATP-dependent RNA helicase DDX18	0.684045	0.0709065	0.0398686
P09668	CTSH	Pro-cathepsin H	0.68425	0.164568	0.532871
P78536	ADAM17	Disintegrin and metalloproteinase domain-containing protein 17	0.684726	0.0567368	0.065415
Q92925	SMARCD2	SWI/SNF-related matrix-associated actin-dependent regulator of chromatin subfamily D member 2	0.68476	0.0185079	0.0580256
Q01650	SLC7A5	Large neutral amino acids transporter small subunit 1	0.684887	0.215663	0.52858
Q9Y5J1	UTP18	U3 small nucleolar RNA-associated protein 18 homolog	0.685018	0.0761541	0.107937
P43003	SLC1A3	Excitatory amino acid transporter 1	0.685234	0.108735	0.439393
Q8NE01	CNNM3	Metal transporter CNNM3	0.685532	0.0786634	0.0599424
Q08462	ADCY2	Adenylate cyclase type 2	0.686205	0.355906	0.637137
A0A140LJL2	CBARP	Voltage-dependent calcium channel beta subunit-associated regulatory protein	0.68637	0.068641	0.106072
Q8TEY7	USP33	Ubiquitin carboxyl-terminal hydrolase 33	0.68656	0.116868	0.104211
P31350	RRM2	Ribonucleoside-diphosphate reductase subunit M2	0.68718	0.135983	0.428622
Q9BSD7	NTPCR	Cancer-related nucleoside-triphosphatase	0.687649	0.0530916	0.00675506
Q8WUA4	GTF3C2	General transcription factor 3C polypeptide 2	0.687897	0.0336033	0.0511912
Q02156	PRKCE	Protein kinase C epsilon type	0.688029	0.0604452	0.336963
P02458	COL2A1	Collagen alpha-1(II) chain	0.688213	0.228148	0.692015
Q9P031	CCDC59	Thyroid transcription factor 1-associated protein 26	0.688986	0.111587	0.144234
P41208	CETN2	Centrin-2	0.689305	0.107352	0.0449574
O75525	KHDRBS3	KH domain-containing, RNA-binding, signal transduction-associated protein 3	0.6897	0.228036	0.339697
Q14690	PDCD11	Protein RRP5 homolog	0.690477	0.0974619	0.111915
Q12789	GTF3C1	General transcription factor 3C polypeptide 1	0.690936	0.0371295	0.0102102
Q9BTV5	FSD1	Fibronectin type III and SPRY domain-containing protein 1	0.6918	0.154069	0.224298
Q7Z388	DPY19L4	Probable C-mannosyltransferase DPY19L4	0.69186	0.0322274	0.0268338
Q9NTJ4	MAN2C1	Alpha-mannosidase 2C1	0.692035	0.0962548	0.196702
Q9UK22	FBXO2	F-box only protein 2	0.692201	0.195519	0.477217
M0R2Z9	SUGP2	SURP and G-patch domain-containing protein 2	0.692446	0.0161812	0.0197326
Q8IWJ2	GCC2	GRIP and coiled-coil domain-containing protein 2	0.692809	0.055033	0.00781717
Q9BYG3	NIFK	MKI67 FHA domain-interacting nucleolar phosphoprotein	0.69334	0.0480232	0.0352597
Q9NV31	IMP3	U3 small nucleolar ribonucleoprotein protein IMP3	0.694079	0.0698754	0.060239
P11047	LAMC1	Laminin subunit gamma-1	0.694227	0.144292	0.369339
Q9BQ69	MACROD1	O-acetyl-ADP-ribose deacetylase MACROD1	0.694749	0.138451	0.216117
P28676	GCA	Grancalcin	0.694872	0.287392	0.371667
P58005	SESN3	Sestrin-3	0.695485	0.103527	0.177142
Q15293	RCN1	Reticulocalbin-1	0.695676	0.0797454	0.0709836
Q6P1A2	LPCAT3	Lysophospholipid acyltransferase 5	0.697861	0.0848236	0.0236421
Q07817	BCL2L1	Bcl-2-like protein 1	0.698705	0.0989171	0.0741816
H0YKJ4	TPM1	Tropomyosin alpha-1 chain (Fragment)	0.69977	0.166988	0.193867
O75084	FZD7	Frizzled-7	0.699965	0.390461	0.549364
P68431	HIST1H3A	Histone H3.1	0.700141	0.128118	0.182401
Q92685	ALG3	Dol-P-Man:Man(5)GlcNAc(2)-PP-Dol alpha-1,3-mannosyltransferase	0.700868	0.0972021	0.0671457
Q14249	ENDOG	Endonuclease G, mitochondrial	0.701111	0.019262	0.0509927
Q9Y320	TMX2	Thioredoxin-related transmembrane protein 2	0.701352	0.0934989	0.248925
O43505	B4GAT1	Beta-1,4-glucuronyltransferase 1	0.701419	0.113176	0.303818
Q9HAU5	UPF2	Regulator of nonsense transcripts 2	0.701488	0.0344019	0.00297273
Q03701	CEBPZ	CCAAT/enhancer-binding protein zeta	0.701511	0.0639672	0.11615
P19338	NCL	Nucleolin	0.701531	0.0226173	0.0358148
Q9Y5Q9	GTF3C3	General transcription factor 3C polypeptide 3	0.701742	0.0333741	0.0167145
O95400	CD2BP2	CD2 antigen cytoplasmic tail-binding protein 2	0.701835	0.0540297	0.0052942
Q96KN3	PKNOX2	Homeobox protein PKNOX2	0.702022	0.0970521	0.113256
Q13427	PPIG	Peptidyl-prolyl cis-trans isomerase G	0.702781	0.0142065	0.019537
E9PSI1	E9PSI1	Transmembrane 9 superfamily member	0.703038	0.0636808	0.113571
Q92543	SNX19	Sorting nexin-19	0.703154	0.0644321	0.103968
B1AHL2	FBLN1	Fibulin-1	0.703257	0.430737	0.58697
Q96N66	MBOAT7	Lysophospholipid acyltransferase 7	0.703332	0.11194	0.20558
H0YH80	HNRNPA1	Heterogeneous nuclear ribonucleoprotein A1 (Fragment)	0.703518	0.0533358	0.111563
O95470	SGPL1	Sphingosine-1-phosphate lyase 1	0.704011	0.140232	0.107029
Q68CR1	SEL1L3	Protein sel-1 homolog 3	0.704041	0.252549	0.38491
Q9H0Q3	FXYD6	FXYD domain-containing ion transport regulator 6	0.704569	0.0622137	0.0281903
Q9UKN8	GTF3C4	General transcription factor 3C polypeptide 4	0.704716	0.0368772	0.0123429
J3QTA6	CHCHD6	MIC complex subunit	0.704919	0.0744087	0.135483
Q71DI3	HIST2H3A	Histone H3.2	0.705788	0.111521	0.139029
Q96QD9	FYTTD1	UAP56-interacting factor	0.705969	0.0556616	0.108847
Q9NYH9	UTP6	U3 small nucleolar RNA-associated protein 6 homolog	0.706289	0.0651497	0.0899076
O75923	DYSF	Dysferlin	0.707059	0.573705	0.640561
A0A0D9SF54	SPTAN1	Spectrin alpha chain, non-erythrocytic 1	0.707851	0.0678401	0.031478
Q92522	H1FX	Histone H1x	0.70789	0.137485	0.10455
Q9UHG2	PCSK1N	ProSAAS	0.707931	0.192374	0.346006
Q13576	IQGAP2	Ras GTPase-activating-like protein IQGAP2	0.708235	0.171304	0.338234
Q15061	WDR43	WD repeat-containing protein 43	0.70836	0.0877541	0.130977
Q9UHG3	PCYOX1	Prenylcysteine oxidase 1	0.709848	0.0518633	0.113346
Q9Y3A2	UTP11	Probable U3 small nucleolar RNA-associated protein 11	0.711113	0.0895989	0.111586
Q9Y679	AUP1	Ancient ubiquitous protein 1	0.711222	0.101627	0.109556
Q9H3Q1	CDC42EP4	Cdc42 effector protein 4	0.711725	0.0784792	0.248793
Q96KN1	FAM84B	Protein FAM84B	0.712239	0.172866	0.596848
Q8N8E3	CEP112	Centrosomal protein of 112 kDa	0.713379	0.0571986	0.0341271
Q6YP21	KYAT3	Kynurenine--oxoglutarate transaminase 3	0.713395	0.159511	0.147167
B5ME97	SEPT10	Septin 10, isoform CRA_c	0.713652	0.141045	0.309343
O00562	PITPNM1	Membrane-associated phosphatidylinositol transfer protein 1	0.714044	0.0557619	0.16763
Q5SWX8	ODR4	Protein odr-4 homolog	0.714397	0.0962226	0.0612864
P78563	ADARB1	Double-stranded RNA-specific editase 1	0.714433	0.197876	0.58708
Q8N465	D2HGDH	D-2-hydroxyglutarate dehydrogenase, mitochondrial	0.714638	0.0997468	0.177585
Q13523	PRPF4B	Serine/threonine-protein kinase PRP4 homolog	0.714752	0.0285823	0.000820748
Q9NX05	FAM120C	Constitutive coactivator of PPAR-gamma-like protein 2	0.714882	0.143803	0.12453
P22307	SCP2	Non-specific lipid-transfer protein	0.714886	0.0653035	0.147922
P22087	FBL	rRNA 2'-O-methyltransferase fibrillarin	0.715518	0.0737298	0.0190379
P10316	HLA-A	HLA class I histocompatibility antigen, A-69 alpha chain	0.715594	0.204125	0.512476
F8VXC8	SMARCC2	SWI/SNF complex subunit SMARCC2	0.71598	0.0709439	0.0833495
H0YL70	TLE3	Transducin-like enhancer protein 3	0.71603	0.0684402	0.0587313
Q9NTJ3	SMC4	Structural maintenance of chromosomes protein 4	0.716748	0.106734	0.173562
O95967	EFEMP2	EGF-containing fibulin-like extracellular matrix protein 2	0.717142	0.107588	0.266709
Q24JP5	TMEM132A	Transmembrane protein 132A	0.71716	0.127042	0.192886
P53567	CEBPG	CCAAT/enhancer-binding protein gamma	0.718281	0.0400195	0.02165
P61026	RAB10	Ras-related protein Rab-10	0.718447	0.0649099	0.164449
F8W1P7	SLC11A2	Natural resistance-associated macrophage protein 2	0.71848	0.0510187	0.164851
P16035	TIMP2	Metalloproteinase inhibitor 2	0.718913	0.17196	0.382218
Q96C19	EFHD2	EF-hand domain-containing protein D2	0.719405	0.20364	0.524508
Q9H492	MAP1LC3A	Microtubule-associated proteins 1A/1B light chain 3A	0.719661	0.275056	0.570564
Q96AX9	MIB2	E3 ubiquitin-protein ligase MIB2	0.720357	0.127373	0.124512
O00567	NOP56	Nucleolar protein 56	0.721146	0.0699944	0.0185057
H0YI09	METTL7A	Methyltransferase-like protein 7A (Fragment)	0.721629	0.28001	0.489195
Q6Y1H2	HACD2	Very-long-chain (3R)-3-hydroxyacyl-CoA dehydratase 2	0.722247	0.0591125	0.0224532
B1AKN8	NFIA	Nuclear factor 1	0.722283	0.142745	0.125913
Q12788	TBL3	Transducin beta-like protein 3	0.722309	0.0637042	0.0548749
P58335	ANTXR2	Anthrax toxin receptor 2	0.722806	0.0463874	0.290279
Q5VW26	NFIB	Nuclear factor 1	0.723145	0.084166	0.343438
O60287	URB1	Nucleolar pre-ribosomal-associated protein 1	0.723367	0.0795913	0.0291044
P42695	NCAPD3	Condensin-2 complex subunit D3	0.72405	0.236012	0.502011
Q01082	SPTBN1	Spectrin beta chain, non-erythrocytic 1	0.724148	0.0820922	0.0462232
A0A087WYF7	APOOL	MIC complex subunit	0.724708	0.12368	0.145596
J3QR07	YTHDC1	YTH domain-containing protein 1	0.724853	0.00919612	0.000246147
A2RTX5	TARSL2	Probable threonine--tRNA ligase 2, cytoplasmic	0.725302	0.104589	0.320164
P48431	SOX2	Transcription factor SOX-2	0.725599	0.139832	0.244806
Q6ZWT7	MBOAT2	Lysophospholipid acyltransferase 2	0.725856	0.00973069	0.128817
Q9Y2R4	DDX52	Probable ATP-dependent RNA helicase DDX52	0.726205	0.0314825	0.00417375
P51531	SMARCA2	Probable global transcription activator SNF2L2	0.726635	0.140233	0.149629
Q8TCS8	PNPT1	Polyribonucleotide nucleotidyltransferase 1, mitochondrial	0.726985	0.0783768	0.0927855
P05534	HLA-A	HLA class I histocompatibility antigen, A-24 alpha chain	0.727658	0.095736	0.478572
A0A0R4J2E6	ELAVL4	ELAV-like protein	0.727786	0.395144	0.587435
P17096	HMGA1	High mobility group protein HMG-I/HMG-Y	0.728012	0.0333171	0.0551143
I3L4C2	BAIAP2	Brain-specific angiogenesis inhibitor 1-associated protein 2	0.72828	0.107023	0.139666
O60427	FADS1	Fatty acid desaturase 1	0.728384	0.119568	0.109755
H0YFY6	NUMA1	Nuclear mitotic apparatus protein 1 (Fragment)	0.728593	0.0580043	0.0706959
Q6UWJ1	TMCO3	Transmembrane and coiled-coil domain-containing protein 3	0.729665	0.0627529	0.394924
P10589	NR2F1	COUP transcription factor 1	0.729973	0.115958	0.101818
Q9BWW4	SSBP3	Single-stranded DNA-binding protein 3	0.730239	0.12116	0.21767
A0A0A0MQW0	MYEF2	Myelin expression factor 2	0.730343	0.025013	0.00685735
P42785	PRCP	Lysosomal Pro-X carboxypeptidase	0.730656	0.139471	0.443688
Q6P587	FAHD1	Acylpyruvase FAHD1, mitochondrial	0.731325	0.0302539	0.0240518
B2R5W2	HNRNPC	Heterogeneous nuclear ribonucleoproteins C1/C2	0.731661	0.0042168	2.93182e-06
Q6P4E1	CASC4	Protein CASC4	0.731787	0.0899836	0.15619
O43818	RRP9	U3 small nucleolar RNA-interacting protein 2	0.731941	0.0675863	0.0952279
Q9BV23	ABHD6	Monoacylglycerol lipase ABHD6	0.732011	0.0977867	0.0748241
P41221	WNT5A	Protein Wnt-5a	0.732059	0.0822569	0.335282
Q9H8H0	NOL11	Nucleolar protein 11	0.732095	0.0714351	0.0970748
O94886	TMEM63A	CSC1-like protein 1	0.732253	0.0687584	0.052281
Q15021	NCAPD2	Condensin complex subunit 1	0.732399	0.169913	0.32155
Q8WUY1	THEM6	Protein THEM6	0.732751	0.0539859	0.0802685
A0A087WY61	NUMA1	Nuclear mitotic apparatus protein 1	0.732771	0.0703152	0.0912193
Q9Y5Q8	GTF3C5	General transcription factor 3C polypeptide 5	0.733073	0.0233156	0.0176006
J3KQ12	BSCL2	HCG2020143, isoform CRA_b	0.733116	0.193506	0.6369
Q6UWZ7	ABRAXAS1	BRCA1-A complex subunit Abraxas	0.733157	0.0239562	0.0971819
Q8NI27	THOC2	THO complex subunit 2	0.73443	0.0117927	0.00472146
O00116	AGPS	Alkyldihydroxyacetonephosphate synthase, peroxisomal	0.734545	0.0619632	0.0380333
Q5T0B9	ZNF362	Zinc finger protein 362	0.73461	0.0115721	0.00558177
Q9UNX4	WDR3	WD repeat-containing protein 3	0.7351	0.0661183	0.0812873
Q16629	SRSF7	Serine/arginine-rich splicing factor 7	0.735464	0.00751233	0.00324513
Q8TB36	GDAP1	Ganglioside-induced differentiation-associated protein 1	0.735543	0.0606896	0.0167966
Q9UBU8	MORF4L1	Mortality factor 4-like protein 1	0.735673	0.0770366	0.107068
Q9NZN3	EHD3	EH domain-containing protein 3	0.735976	0.113445	0.0866778
Q9NSI6	BRWD1	Bromodomain and WD repeat-containing protein 1	0.736218	0.0292385	0.0858921
Q9UMY1	NOL7	Nucleolar protein 7	0.736402	0.0727349	0.106559
P51991	HNRNPA3	Heterogeneous nuclear ribonucleoprotein A3	0.736684	0.0215321	0.00450085
H7C3D8	CMC1	COX assembly mitochondrial protein homolog (Fragment)	0.737375	0.141347	0.163186
Q9HBL0	TNS1	Tensin-1	0.737682	0.344655	0.59934
Q96ST3	SIN3A	Paired amphipathic helix protein Sin3a	0.737753	0.0203932	0.00469193
O75052	NOS1AP	Carboxyl-terminal PDZ ligand of neuronal nitric oxide synthase protein	0.737791	0.0975731	0.0732592
A0A087WT20	DCAF13	DDB1- and CUL4-associated factor 13	0.737974	0.126546	0.140106
O95347	SMC2	Structural maintenance of chromosomes protein 2	0.738099	0.114956	0.239125
Q8TBC5	ZSCAN18	Zinc finger and SCAN domain-containing protein 18	0.738128	0.0890078	0.107974
Q8NI36	WDR36	WD repeat-containing protein 36	0.738274	0.103798	0.121772
P15882	CHN1	N-chimaerin	0.738351	0.0314554	0.294795
Q14344	GNA13	Guanine nucleotide-binding protein subunit alpha-13	0.738501	0.0252825	0.00334191
O43347	MSI1	RNA-binding protein Musashi homolog 1	0.738571	0.154065	0.298055
Q96J01	THOC3	THO complex subunit 3	0.739206	0.0311865	0.00114418
Q86Y79	PTRH1	Probable peptidyl-tRNA hydrolase	0.739402	0.0541838	0.312454
Q9H0E9	BRD8	Bromodomain-containing protein 8	0.739727	0.0331743	0.0161692
P05204	HMGN2	Non-histone chromosomal protein HMG-17	0.740694	0.0118932	0.0291092
Q7LFL8	CXXC5	CXXC-type zinc finger protein 5	0.740733	0.0522451	0.0572098
A0A087WWS1	THOC1	THO complex subunit 1	0.740869	0.0378021	0.0247061
P51659	HSD17B4	Peroxisomal multifunctional enzyme type 2	0.741404	0.0543325	0.0923407
O43913	ORC5	Origin recognition complex subunit 5	0.741587	0.0460897	0.0215741
P85037	FOXK1	Forkhead box protein K1	0.741627	0.0973745	0.087666
P09874	PARP1	Poly [ADP-ribose] polymerase 1	0.741716	0.0801856	0.0954792
A0A1C7CYV9	SLC22A17	Solute carrier family 22 member 17	0.742418	0.0395121	0.449633
F8W0Q9	PPHLN1	Periphilin-1	0.743004	0.0213035	0.000339017
A0A1B0GUN5	PLEKHA6	Pleckstrin homology domain-containing family A member 6	0.743161	0.165434	0.214814
Q7Z7G8	VPS13B	Vacuolar protein sorting-associated protein 13B	0.743645	0.0856194	0.0663647
P50150	GNG4	Guanine nucleotide-binding protein G(I)/G(S)/G(O) subunit gamma-4	0.743828	0.602178	0.787424
Q9C0G0	ZNF407	Zinc finger protein 407	0.743909	0.210957	0.560056
P54687	BCAT1	Branched-chain-amino-acid aminotransferase, cytosolic	0.744423	0.469566	0.650501
P38919	EIF4A3	Eukaryotic initiation factor 4A-III	0.744675	0.0160604	0.00104723
P12277	CKB	Creatine kinase B-type	0.744857	0.24546	0.449918
P82970	HMGN5	High mobility group nucleosome-binding domain-containing protein 5	0.745251	0.148245	0.397138
Q9H9S4	CAB39L	Calcium-binding protein 39-like	0.745314	0.236799	0.743154
P17480	UBTF	Nucleolar transcription factor 1	0.745698	0.0464293	0.0547418
H7BXR3	SORBS2	Sorbin and SH3 domain-containing protein 2 (Fragment)	0.745873	0.34229	0.743458
P46977	STT3A	Dolichyl-diphosphooligosaccharide--protein glycosyltransferase subunit STT3A	0.745882	0.0563056	0.106157
O15540	FABP7	Fatty acid-binding protein, brain	0.745957	0.0568316	0.254676
Q96IY1	NSL1	Kinetochore-associated protein NSL1 homolog	0.746028	0.136398	0.153806
O95631	NTN1	Netrin-1	0.746462	0.241352	0.495738
P33991	MCM4	DNA replication licensing factor MCM4	0.746885	0.126942	0.376725
Q8TDM6	DLG5	Disks large homolog 5	0.747666	0.0848558	0.342456
A0A087WTW0	UHRF1	E3 ubiquitin-protein ligase UHRF1	0.747693	0.097081	0.16707
P33992	MCM5	DNA replication licensing factor MCM5	0.748711	0.0949154	0.259005
Q9Y4D1	DAAM1	Disheveled-associated activator of morphogenesis 1	0.748964	0.198821	0.358048
P06899	HIST1H2BJ	Histone H2B type 1-J	0.749136	0.0445512	0.0575159
O43567	RNF13	E3 ubiquitin-protein ligase RNF13	0.749558	0.133531	0.290572
Q8TC07	TBC1D15	TBC1 domain family member 15	0.749559	0.0729193	0.0720703
